# Supplementary material for: A Lipidated Single-B-Chain Derivative of Relaxin Exhibits Improved In Vitro Serum Stability without Altering Activity
Source: Int J Mol Sci. 2023 Apr 1;24(7):6616. doi: 10.3390/ijms24076616 (PMC10094921; doi:10.3390/ijms24076616)
Supplement: Supplementary file 1 [file ijms-24-06616-s001.zip]

Archive with 1 entries (1 files):
- ijms-2304952-supplementary.pdf
